# Supplementary material for: DM9 Domain Containing Protein Functions As a Pattern Recognition Receptor with Broad Microbial Recognition Spectrum
Source: Front Immunol. 2017 Nov 29;8:1607. doi: 10.3389/fimmu.2017.01607 (PMC5712788; doi:10.3389/fimmu.2017.01607)
Supplement: Supplementary file 12 [file Table_2.xls]

## Sheet: Sheet1
	TABLE S2 Carbohydrate-binding profiles of rCgDM9CP-1 determined by glycan array analysis.
Chart Number	rCgDM9CP-1 glycan array_v5.1	Average RFU	StDev	% CV
345	Neu5Aca2-6Galb1-4GlcNAcb1-2Mana1-6(Mana1-3)Manb1-4GlcNAcb1-4GlcNAc-Sp12	11053.4	790.441	7.1511
316	Mana1-2Mana1-6(Mana1-2Mana1-3)Mana1-6(Mana1-2Mana1-2Mana1-3)Mana-Sp9	10380.5	865.36	8.33642
364	Galb1-4GlcNAcb1-2Mana1-6(Mana1-3)Manb1-4GlcNAcb1-4GlcNAcb-Sp12	9474.05	155.874	1.64527
50	Mana1-6(Mana1-3)Manb1-4GlcNAcb1-4GlcNAcb-Sp12	8299.12	737.147	8.88223
214	Mana1-2Mana1-2Mana1-6(Mana1-3)Mana-Sp9	8072.86	974.674	12.0735
315	Mana1-2Mana1-6(Mana1-3)Mana1-6(Mana1-2Mana1-2Mana1-3)Mana-Sp9	7935.5	387.886	4.88799
216	Mana1-6(Mana1-3)Mana1-6(Mana1-3)Manb1-4GlcNAcb1-4GlcNAcb-Sp12	7078.16	877.608	12.3988
213	Mana1-6(Mana1-3)Mana-Sp9	7066.77	1035.33	14.6507
22	6S(3S)Galb1-4(6S)GlcNAcb-Sp0	6734.3	599.385	8.90048
211	Mana1-2Mana1-6(Mana1-3)Mana1-6(Mana1-2Mana1-2Mana1-3)Manb1-4GlcNAcb1-4GlcNAcb-Sp12	6317.7	411.571	6.51458
484	Mana1-6(Mana1-3)Manb1-4GlcNAcb1-4(Fuca1-6)GlcNAcb-Sp19	6138.33	722.579	11.7716
51	Mana1-6(Mana1-3)Manb1-4GlcNAcb1-4GlcNAcb-Sp13	5857.36	314.077	5.3621
204	GlcAb1-6Galb-Sp8	5447	289.918	5.32252
365	Fuca1-4(Galb1-3)GlcNAcb1-2Mana1-6(Fuca1-4(Galb1-3)GlcNAcb1-2Mana1-3)Manb1-4GlcNAcb1-4(Fuca1-6)GlcNAcb-Sp22	5338.85	469.551	8.79498
215	Mana1-6(Mana1-3)Mana1-6(Mana1-2Mana1-3)Manb1-4GlcNAcb1-4GlcNAcb-Sp12	5227.04	461.27	8.82468
395	Gala1-3Galb1-3(Fuca1-4)GlcNAcb1-2Mana1-6(Gala1-3Galb1-3(Fuca1-4)GlcNAcb1-2Mana1-3)Manb1-4GlcNAcb1-4GlcNAc-Sp19	5060.49	373.088	7.37257
572	Galb1-3GlcNAcb1-3Galb1-4GlcNAcb1-6(Galb1-3GlcNAcb1-3Galb1-4GlcNAb1-2)Mana1-6(Galb1-3GlcNAcb1-3Galb1-4GlcNAcb1-2Mana1-3)Manb1-4GlcNAcb1-4(Fuca1-6)GlcNAcb-Sp24	4948.41	180.365	3.64491
314	Mana1-6(Mana1-3)Mana1-6(Mana1-3)Manb-Sp10	4759.36	524.002	11.0099
208	Mana1-2Mana1-6(Mana1-2Mana1-3)Mana-Sp9	4743.29	244.446	5.15351
11	Neu5Acb-Sp8	4252.34	457.039	10.7479
212	Mana1-2Mana1-6(Mana1-2Mana1-3)Mana1-6(Mana1-2Mana1-2Mana1-3)Manb1-4GlcNAcb1-4GlcNAcb-Sp12	4096.72	523.174	12.7706
480	Neu5Aca2-6Galb1-4GlcNAcb1-6GalNAca-Sp14	4010.24	436.496	10.8846
203	GlcAb1-3Galb-Sp8	3957.92	454.395	11.4807
541	Galb1-4GlcNAcb1-3Galb1-4GlcNAcb1-2Mana1-6(Galb1-4GlcNAcb1-3Galb1-4GlcNAcb1-2Mana1-3)Manb1-4GlcNAcb1-4GlcNAcb-Sp12	3901.29	223.84	5.73759
501	Fuca1-2(6S)Galb1-3(6S)GlcNAcb-Sp0	3749.84	129.55	3.4548
342	GlcNAca1-4Galb1-4GlcNAcb1-3Galb1-4(Fuca1-3)GlcNAcb1-3Galb1-4(Fuca1-3)GlcNAcb-Sp0	3503.38	902.001	25.7466
358	KDNa2-3Galb1-4Glc-Sp0	3434.17	573.279	16.6934
23	6S(3S)Galb1-4GlcNAcb-Sp0	3408.44	313.337	9.19298
264	Neu5Aca2-3Galb1-4Glcb-Sp8	3346.83	353.495	10.5621
527	Gala1-3Galb1-3GlcNAcb1-2Mana-Sp0	3261.16	139.47	4.2767
418	GalNAca1-3(Fuca1-2)Galb1-4(Fuca1-3)GlcNAcb1-3GalNAc-Sp14	3002.71	580.581	19.3352
478	Neu5Aca2-3Galb1-4GlcNAcb1-2Mana-Sp0	2939.19	464.186	15.793
455	Gala1-3(Fuca1-2)Galb1-3GlcNAcb1-2Mana1-6(Gala1-3(Fuca1-2)Galb1-3GlcNAcb1-2Mana1-3)Manb1-4GlcNAcb1-4(Fuca1-6)GlcNAcb-Sp22	2847.91	660.129	23.1794
584	Galb1-4GlcNAcb1-3Galb1-4GlcNAcb1-3Galb1-4GlcNAcb1-6(Galb1-4GlcNAcb1-3Galb1-4GlcNAcb1-3Galb1-4GlcNAb1-2)Mana1-6(Galb1-4GlcNAcb1-3Galb1-4GlcNAcb1-3Galb1-4GlcNAcb1-2Mana1-3)Manb1-4GlcNAcb1-4(Fuca1-6)GlcNAcb-Sp24	2648.9	367.509	13.874
476	Galb1-3GlcNAcb1-2Mana1-6(GlcNAcb1-4)(Galb1-3GlcNAcb1-2Mana1-3)Manb1-4GlcNAcb1-4GlcNAcb-Sp21	2625.78	140.228	5.34044
274	Neu5Aca2-6Galb-Sp8	2614.74	621.384	23.7647
217	Manb1-4GlcNAcb-Sp0	2542.19	342.227	13.4619
296	4S(3S)Galb1-4GlcNAcb-Sp0	2516.65	1156.73	45.9628
545	GlcNAcb1-3Galb1-4GlcNAcb1-3Galb1-4GlcNAcb1-2Mana1-6(GlcNAcb1-3Galb1-4GlcNAcb1-3Galb1-4GlcNAcb1-2Mana1-3)Manb1-4GlcNAcb1-4GlcNAcb-Sp12	2467.66	182.841	7.40947
585	GlcNAcb1-3Galb1-4GlcNAcb1-3Galb1-4GlcNAcb1-3Galb1-4GlcNAcb1-6(GlcNAcb1-3Galb1-4GlcNAcb1-3Galb1-4GlcNAcb1-3Galb1-4GlcNAb1-2)Mana1-6(GlcNAcb1-3Galb1-4GlcNAcb1-3Galb1-4GlcNAcb1-3Galb1-4GlcNAcb1-2Mana1-3)Manb1-4GlcNAcb1-4(Fuca1-6)GlcNAcb-Sp24	2412.82	349.05	14.4665
229	Neu5Aca2-8Neu5Aca2-8Neu5Aca-Sp8	2344.12	490.928	20.943
443	(6S)Galb1-3GlcNAcb-Sp0	2281.53	607.337	26.6198
570	(3S)GlcAb1-3Galb1-4GlcNAcb1-2Mana-Sp0	2259.11	303.443	13.432
500	Fuca1-2Galb1-3(6S)GlcNAcb-Sp0	2240.81	289.739	12.9301
517	Galb1-4(6P)GlcNAcb-Sp0	2167.26	672.029	31.0082
12	Galb-Sp8	2139.13	459.45	21.4783
24	(3S)Galb1-4(Fuca1-3)(6S)Glc-Sp0	2077	315.496	15.19
453	GalNAcb1-4Galb1-4Glcb-Sp0	2073.93	385.386	18.5824
249	Neu5Aca2-3Galb1-3GlcNAcb-Sp0	2070.82	1174.66	56.7244
205	KDNa2-3Galb1-3GlcNAcb-Sp0	2006.51	300.511	14.9768
583	GlcNAcb1-3Galb1-4GlcNAcb1-3Galb1-4GlcNAcb1-6(GlcNAcb1-3Galb1-4GlcNAcb1-3Galb1-4GlcNAb1-2)Mana1-6(GlcNAcb1-3Galb1-4GlcNAcb1-3Galb1-4GlcNAcb1-2Mana1-3)Manb1-4GlcNAcb1-4(Fuca1-6)GlcNAcb-Sp24	1972.27	177.738	9.01187
601	Neu5Aca2-6Galb1-4GlcNAcb1-3Galb1-4GlcNAcb1-6(Galb1-3)GalNAca-Sp14	1964.02	194.245	9.89014
569	(3S)GlcAb1-3Galb1-4GlcNAcb1-3Galb1-4Glc-Sp0	1963.88	264.47	13.4667
291	Galb1-4(Fuca1-3)(6S)Glcb-Sp0	1961.44	85.0932	4.33829
481	Neu5Aca2-6Galb1-4 GlcNAcb1-6(Neu5Aca2-6Galb1-4GlcNAcb1-3)GalNAca-Sp14	1957.02	346.657	17.7135
48	Neu5,9Ac2a-Sp8	1946.5	468.371	24.0622
362	Fuca1-2Galb1-4(Fuca1-3)GlcNAcb1-2Mana1-6(Fuca1-2Galb1-4(Fuca1-3)GlcNAcb1-2Mana1-3)Manb1-4GlcNAcb1-4GlcNAb-Sp20	1941.88	139.787	7.19855
394	Gala1-3Galb1-3GlcNAcb1-2Mana1-6(Gala1-3Galb1-3GlcNAcb1-2Mana1-3)Manb1-4GlcNAcb1-4GlcNAc-Sp19	1937.93	276.145	14.2495
360	Fuca1-2Galb1-3GlcNAcb1-2Mana1-6(Fuca1-2Galb1-3GlcNAcb1-2Mana1-3)Manb1-4GlcNAcb1-4GlcNAcb-Sp20	1923.74	287.746	14.9576
467	Gala1-3(Fuca1-2)Galb1-3GalNAca-Sp8	1919.36	1016.35	52.9525
297	(6S)Galb1-4(6S)GlcNAcb-Sp0	1913.16	1315.65	68.7685
504	(3S)GalNAcb1-4(Fuca1-3)GlcNAcb-Sp8	1903.49	486.5	25.5582
251	Neu5Aca2-3Galb1-4(6S)GlcNAcb-Sp8	1893.78	496.099	26.1963
287	Neu5Gca-Sp8	1867.9	528.14	28.2745
177	GlcNAcb1-6(GlcNAcb1-3)GalNAca-Sp14	1859.62	373.941	20.1084
497	Fuca1-2(6S)Galb1-3GlcNAcb-Sp0	1845.87	187.887	10.1788
132	Galb1-4GlcNAcb1-6GalNAc-Sp14	1820.8	153.985	8.45703
417	Gala1-3(Fuca1-2)Galb1-4(Fuca1-3)GlcNAcb1-3GalNAc-Sp14	1803.31	552.544	30.6406
298	(6P)Glcb-Sp10	1776.91	268.57	15.1145
344	GlcNAca1-4Galb1-3GalNAc-Sp14	1774.58	242.03	13.6388
202	GlcAb-Sp8	1771.87	359.133	20.2686
457	GalNAca1-3(Fuca1-2)Galb1-3GlcNAcb1-2Mana1-6(GalNAca1-3(Fuca1-2)Galb1-3GlcNAcb1-2Mana1-3)Manb1-4GlcNAcb1-4(Fuca1-6)GlcNAcb-Sp22	1752.94	202.423	11.5477
361	Fuca1-2Galb1-4GlcNAcb1-2Mana1-6(Fuca1-2Galb1-4GlcNAcb1-2Mana1-3)Manb1-4GlcNAcb1-4GlcNAcb-Sp20	1712.46	307.016	17.9284
14	Manb-Sp8	1698.49	296.938	17.4825
450	Gala1-3(Fuca1-2)Galb1-4GlcNAcb1-6(Gala1-3(Fuca1-2)Galb1-4GlcNAcb1-3)GalNAc-Sp14	1697.13	80.7423	4.75759
323	Neu5Gcb2-6Galb1-4GlcNAc-Sp8	1646.63	236.136	14.3405
375	Fuca1-4(Fuca1-2Galb1-3)GlcNAcb1-2Mana1-3(Fuca1-4(Fuca1-2Galb1-3)GlcNAcb1-2Mana1-3)Manb1-4GlcNAcb1-4GlcNAcb-Sp19	1634.71	973.169	59.5317
35	(3S)Galb1-4(6S)GlcNAcb-Sp8	1622	225.923	13.9287
45	(6S)Galb1-4(6S)Glcb-Sp8	1621.41	953.903	58.8317
39	(6S)(4S)Galb1-4GlcNAcb-Sp0	1579.41	372.234	23.5679
419	Galb1-4(Fuca1-3)GlcNAcb1-2Mana1-6(Galb1-4(Fuca1-3)GlcNAcb1-2Mana1-3)Manb1-4GlcNAcb1-4(Fuca1-6)GlcNAcb-Sp22	1560.96	161.903	10.3721
567	Galb1-3GlcNAcb1-6(Galb1-3)GalNAc-Sp14	1541.49	226.782	14.7118
37	(3S)Galb1-4GlcNAcb-Sp8	1533.52	171.357	11.1741
427	Gala1-3(Fuca1-2)Galb1-4GlcNAcb1-2Mana1-6(Gala1-3(Fuca1-2)Galb1-4GlcNAcb1-2Mana1-3)Manb1-4GlcNAcb1-4(Fuca1-6)GlcNAcb-Sp22	1525.41	182.178	11.9429
494	Fuca1-2Galb1-4GlcNAcb1-6GalNAca-Sp14	1517.68	147.247	9.70209
513	(3S)GalNAcb1-4(3S)GlcNAc-Sp8	1517.54	171.004	11.2685
41	(6P)Mana-Sp8	1509.94	274.526	18.1812
454	GalNAca1-3(Fuca1-2)Galb1-4GlcNAcb1-2Mana1-6(GalNAca1-3(Fuca1-2)Galb1-4GlcNAcb1-2Mana1-3)Manb1-4GlcNAcb1-4(Fuca1-6)GlcNAcb-Sp22	1490.93	243.106	16.3056
416	Fuca1-2Galb1-4(Fuca1-3)GlcNAcb1-3GalNAca-Sp14	1485.55	114.872	7.73267
590	Galb1-4GlcNAcb1-3Galb1-4GlcNAcb1-6(Galb1-3)GalNAca-Sp14	1468.56	157.131	10.6996
473	Fuca1-2Galb1-3(Fuca1-4)GlcNAcb1-2Mana1-6(Fuca1-2Galb1-3(Fuca1-4)GlcNAcb1-2Mana1-3)Manb1-4GlcNAcb1-4(Fuca1-6)GlcNAcb1-4(Fuca1-6)GlcNAcb-Sp19	1458.67	79.594	5.45661
201	GlcAa-Sp8	1444.73	238.791	16.5284
36	(3S)Galb1-4GlcNAcb-Sp0	1406.78	171.47	12.1889
582	Galb1-4GlcNAcb1-3Galb1-4GlcNAcb1-6(Galb1-4GlcNAcb1-3Galb1-4GlcNAb1-2)Mana1-6(Galb1-4GlcNAcb1-3Galb1-4GlcNAcb1-2Mana1-3)Manb1-4GlcNAcb1-4(Fuca1-6)GlcNAcb-Sp24	1392.21	319.567	22.9539
526	Neu5Aca2-3Galb1-3GlcNAcb1-2Mana-Sp0	1389.89	83.9755	6.04188
587	GlcNAcb1-3Galb1-4GlcNAcb1-3Galb1-4GlcNAcb1-3Galb1-4GlcNAcb1-3Galb1-4GlcNAcb1-6(GlcNAcb1-3Galb1-4GlcNAcb1-3Galb1-4GlcNAcb1-3Galb1-4GlcNAcb1-3Galb1-4GlcNAb1-2)Mana1-6(GlcNAcb1-3Galb1-4GlcNAcb1-3Galb1-4GlcNAcb1-3Galb1-4GlcNAcb1-3Galb1-4GlcNAcb1-2Mana1-3)Manb1-4GlcNAcb1-4(Fuca1-6)GlcNAcb-Sp24	1374.05	75.8734	5.52188
46	Neu5Aca2-3(6S)Galb1-4GlcNAcb-Sp8	1354.92	279.386	20.6201
154	Galb1-4(Fuca1-3)GlcNAcb1-3Galb1-4(Fuca1-3)GlcNAcb1-3Galb1-4(Fuca1-3)GlcNAcb-Sp0	1341.37	309.572	23.0787
466	Neu5Aca2-6Galb1-4GlcNAcb1-6(Neu5Aca2-6Galb1-4GlcNAcb1-2)Mana1-6(GlcNAcb1-4)(Neu5Aca2-6Galb1-4GlcNAcb1-4(Neu5Aca2-6Galb1-4GlcNAcb1-2)Mana1-3)Manb1-4GlcNAcb1-4GlcNAcb-Sp21	1340.61	249.834	18.6359
533	Fuca1-4(Galb1-3)GlcNAcb1-2 Mana-Sp0	1330.89	229.031	17.2089
426	Fuca1-2Galb1-3GlcNAcb1-2Mana1-6(Fuca1-2Galb1-3GlcNAcb1-2Mana1-3)Manb1-4GlcNAcb1-4(Fuca1-6)GlcNAcb-Sp22	1317.5	19.7547	1.4994
200	G-ol-Sp8	1311.58	598.467	45.6294
607	Neu5Aca2-3Galb1-4GlcNAcb1-3Galb1-4GlcNAcb1-3Galb1-4GlcNAcb1-2Mana1-6(Neu5Aca2-3Galb1-4GlcNAcb1-3Galb1-4GlcNAcb1-3Galb1-4GlcNAcb1-2Mana1-3)Manb1-4GlcNAcb1-4GlcNAcb-Sp12	1291.41	308.156	23.8619
117	Gala1-3Galb1-4Glc-Sp10	1288.69	228.356	17.7199
138	Neu5Aca2-6(Galb1-3)GlcNAcb1-4Galb1-4Glcb-Sp10	1282.48	449.172	35.0238
420	Fuca1-2Galb1-4GlcNAcb1-2Mana1-6(Fuca1-2Galb1-4GlcNAcb1-2Mana1-3)Manb1-4GlcNAcb1-4(Fuca1-6)GlcNAcb-Sp22	1274.91	245.491	19.2556
27	(3S)Galb1-4(6S)Glcb-Sp8	1265.39	61.6889	4.87509
34	(3S)Galb1-4(6S)GlcNAcb-Sp0	1263.82	332.973	26.3466
377	Neu5Aca2-6Galb1-4GlcNAcb1-3GalNAc-Sp14	1248.98	68.7174	5.50189
156	Galb1-4(6S)Glcb-Sp8	1248.51	413.827	33.1457
271	Neu5Aca2-6Galb1-4GlcNAcb1-3Galb1-4GlcNAcb-Sp0	1243.55	253.61	20.3939
324	Galb1-3GlcNAcb1-2Mana1-6(Galb1-3GlcNAcb1-2Mana1-3)Manb1-4GlcNAcb1-4GlcNAcb-Sp19	1241.32	179.542	14.4639
347	Neu5Aca2-6Galb1-4GlcNAcb1-2Mana1-6Manb1-4GlcNAcb1-4GlcNAc-Sp12	1237.83	344.304	27.8151
47	(6S)GlcNAcb-Sp8	1233.64	306.244	24.8245
155	Galb1-4(6S)Glcb-Sp0	1218.79	260.779	21.3966
440	Galb1-6Galb-Sp10	1207.19	208.191	17.2459
498	Gala1-3(Fuca1-2)Galb1-4GlcNAcb1-6GalNAca-Sp14	1202.6	991.638	82.4582
371	Gala1-3(Fuca1-2)Galb1-4GlcNAcb1-2Mana1-6(Gala1-3(Fuca1-2)Galb1-4GlcNAcb1-2Mana1-3)Manb1-4GlcNAcb1-4GlcNAcb-Sp20	1186.94	168.047	14.158
228	GalNAcb1-4(Neu5Aca2-8Neu5Aca2-3)Galb1-4Glcb-Sp0	1166.44	174.448	14.9555
591	Galb1-4GlcNAcb1-3Galb1-4GlcNAcb1-6(Galb1-4GlcNAcb1-3Galb1-4GlcNAcb1-3)GalNAca-Sp14	1164.3	127.697	10.9677
502	Neu5Aca2-6GalNAcb1-4(6S)GlcNAcb-Sp8	1162.15	96.2101	8.27867
372	Gala1-3Galb1-4(Fuca1-3)GlcNAcb1-2Mana1-6(Gala1-3Galb1-4(Fuca1-3)GlcNAcb1-2Mana1-3)Manb1-4GlcNAcb1-4GlcNAcb-Sp20	1157.2	219.95	19.0071
469	Glca1-6Glca1-6Glca1-6Glcb-Sp10	1153.21	52.8782	4.5853
573	Neu5Aca2-8Neu5Aca2-3Galb1-3GalNAcb1-4(Neu5Aca2-3)Galb1-4Glc-Sp21	1149.62	199.28	17.3345
534	Neu5Aca2-3Galb1-4(Fuca1-3)GlcNAcb1-2Mana-Sp0	1138.49	178.543	15.6824
102	Gala1-3(Fuca1-2)Galb1-3GlcNAcb-Sp8	1118.68	213.785	19.1105
223	Neu5Aca2-3Galb1-3GalNAca-Sp8	1113.33	206.418	18.5406
571	Galb1-3GlcNAcb1-3Galb1-4GlcNAcb1-3Galb1-4GlcNAcb1-6(Galb1-3GlcNAcb1-3Galb1-4GlcNAcb1-3Galb1-4GlcNAb1-2)Mana1-6(Galb1-3GlcNAcb1-3Galb1-4GlcNAcb1-3Galb1-4GlcNAcb1-2Mana1-3)Manb1-4GlcNAcb1-4(Fuca1-6)GlcNAcb-Sp24	1109.01	84.0835	7.58187
510	Galb1-3(6S)GlcNAcb-Sp8	1108.57	171.098	15.4341
449	Fuca1-2Galb1-4GlcNAcb1-6(Fuca1-2Galb1-4GlcNAcb1-3)GalNAc-Sp14	1107.07	57.7015	5.21209
339	GlcNAca1-4Galb1-4GlcNAcb-Sp0	1102.81	53.4249	4.84442
181	GlcNAcb1-3Galb-Sp8	1100.43	107.271	9.74813
143	Galb1-3GalNAcb1-3Gala1-4Galb1-4Glcb-Sp0	1094.45	168.856	15.4284
428	Galb1-3GlcNAcb1-6(Galb1-3GlcNAcb1-2)Mana1-6(Galb1-3GlcNAcb1-2Mana1-3)Manb1-4GlcNAcb1-4GlcNAcb-Sp19	1093.15	63.6885	5.82615
313	Mana1-6Manb-Sp10	1069.59	69.7005	6.51654
605	Neu5Aca2-6Galb1-4GlcNAcb1-3Galb1-4GlcNAcb1-6(Neu5Aca2-6Galb1-4GlcNAcb1-3Galb1-4GlcNAcb1-3)GalNAca-Sp14	1069.5	133.167	12.4514
104	Gala1-3(Fuca1-2)Galb1-4(Fuca1-3)GlcNAcb-Sp8	1063.08	79.1272	7.44323
6	Fuca-Sp8	1053.19	152.535	14.4831
299	Neu5Aca2-3Galb1-4(Fuca1-3)GlcNAcb1-6(Galb1-3)GalNAca-Sp14	1051.36	224.433	21.347
262	Fuca1-2Galb1-4(6S)Glcb-Sp0	1046.74	120.52	11.5139
512	(6S)GalNAcb1-4GlcNAc-Sp8	1043.73	112.095	10.7399
209	Mana1-2Mana1-3Mana-Sp9	1040.78	202.269	19.4344
577	Galb1-4GlcNAcb1-3Galb1-4GlcNAcb1-3Galb1-4GlcNAcb1-2Mana1-6(Galb1-4GlcNAcb1-3Galb1-4GlcNAcb1-3Galb1-4GlcNAcb1-2Mana1-3)Manb1-4GlcNAcb1-4(Fuca1-6)GlcNAcb-Sp24	1004.99	132.921	13.2262
511	(6S)(4S)GalNAcb1-4GlcNAc-Sp8	997.029	688.282	69.0333
578	GlcNAcb1-3Galb1-4GlcNAcb1-3Galb1-4GlcNAcb1-3Galb1-4GlcNAcb1-2Mana1-6(GlcNAcb1-3Galb1-4GlcNAcb1-3Galb1-4GlcNAcb1-3Galb1-4GlcNAcb1-2Mana1-3)Manb1-4GlcNAcb1-4(Fuca1-6)GlcNAcb-Sp24	993.395	128.629	12.9484
600	Neu5Aca2-3Galb1-4GlcNAcb1-3Galb1-4GlcNAcb1-6(Galb1-3)GalNAca-Sp14	989.92	134.239	13.5606
359	KDNa2-3Galb1-3GalNAca-Sp14	986.423	218.917	22.193
445	Fuca1-2Galb1-4 GlcNAcb1-2Mana1-6(Fuca1-2Galb1-4GlcNAcb1-2(Fuca1-2Galb1-4GlcNAcb1-4)Mana1-3)Manb1-4GlcNAcb1-4GlcNAcb-Sp12	985.382	155.467	15.7774
389	Fuca1-2Galb1-3GalNAca1-3(Fuca1-2)Galb1-4Glcb-Sp0	984.223	130.425	13.2516
392	GalNAcb1-4(Neu5Aca2-3)Galb1-4GlcNAcb1-3GalNAca-Sp14	983.466	472.311	48.0252
272	Neu5Aca2-6Galb1-4Glcb-Sp0	973.209	941.984	96.7916
145	Galb1-3GalNAcb1-4Galb1-4Glcb-Sp8	969.332	131.953	13.6127
505	Fuca1-2Galb1-3GlcNAcb1-6(Fuca1-2Galb1-3GlcNAcb1-3)GalNAca-Sp14	966.732	381.013	39.4125
307	GlcAb1-3GlcNAcb-Sp8	960.331	106.337	11.0729
401	Galb1-4(Fuca1-3)GlcNAcb1-3GalNAca-Sp14	960.269	183.063	19.0638
337	Neu5Aca2-3Galb1-4(Fuca1-3)GlcNAcb1-6(Neu5Aca2-3Galb1-3)GalNAc-Sp14	957.358	93.0316	9.71754
206	KDNa2-3Galb1-4GlcNAcb-Sp0	947.089	364.951	38.534
576	GlcNAcb1-3Galb1-4GlcNAcb1-3Galb1-4GlcNAcb1-2Mana1-6(GlcNAcb1-3Galb1-4GlcNAcb1-3Galb1-4GlcNAcb1-2Mana1-3)Manb1-4GlcNAcb1-4(Fuca1-6)GlcNAcb-Sp24	938.65	107.357	11.4374
524	Galb1-3GlcNAcb1-2Mana-Sp0	932.42	140.991	15.121
234	Neu5Aca2-3Galb1-3GalNAcb1-4(Neu5Aca2-3)Galb1-4Glcb-Sp0	928.987	53.1887	5.72545
322	Neu5Aca2-8Neu5Aca2-8Neu5Acb-Sp8	921.704	131.153	14.2294
407	Galb1-3GlcNAca1-6Galb1-4GlcNAcb-Sp0	908.303	93.4082	10.2838
348	Neu5Aca2-6Galb1-4GlcNAcb1-2Mana1-3Manb1-4GlcNAcb1-4GlcNAc-Sp12	908.258	299.247	32.9474
363	Gala1-3Galb1-4GlcNAcb1-2Mana1-6(Gala1-3Galb1-4GlcNAcb1-2Mana1-3)Manb1-4GlcNAcb1-4GlcNAcb-Sp20	905.342	242.576	26.7939
393	GalNAca1-3(Fuca1-2)Galb1-3GalNAca1-3(Fuca1-2)Galb1-4GlcNAcb-Sp0	904.982	283.818	31.3617
432	GlcNAcb1-2Mana1-6(GlcNAcb1-4)(GlcNAcb1-4(GlcNAcb1-2)Mana1-3)Manb1-4GlcNAcb1-4GlcNAc-Sp21	886.863	487.397	54.9574
133	GlcNAcb1-6(Galb1-3)GalNAca-Sp8	885.283	140.422	15.8618
588	Galb1-4GlcNAcb1-3Galb1-4GlcNAcb1-3Galb1-4GlcNAcb1-3Galb1-4GlcNAcb1-3Galb1-4GlcNAcb1-6(Galb1-4GlcNAcb1-3Galb1-4GlcNAcb1-3Galb1-4GlcNAcb1-3Galb1-4GlcNAcb1-3Galb1-4GlcNAb1-2)Mana1-6(Galb1-4GlcNAcb1-3Galb1-4GlcNAcb1-3Galb1-4GlcNAcb1-3Galb1-4GlcNAcb1-3Galb1-4GlcNAcb1-2Mana1-3)Manb1-4GlcNAcb1-4(Fuca1-6)GlcNAcb-Sp24	881.739	108	12.2485
414	GalNAca1-3(Fuca1-2)Galb1-4GlcNAcb1-3GalNAca-Sp14	877.287	89.6488	10.2189
207	Mana1-2Mana1-2Mana1-3Mana-Sp9	863.993	58.744	6.79913
599	Galb1-4GlcNAcb1-3Galb1-3GalNAca-Sp14	861.346	116.028	13.4705
442	GalNAcb1-6GalNAcb-Sp8	855.777	508.848	59.4603
230	Neu5Aca2-3(6S)Galb1-4(Fuca1-3)GlcNAcb-Sp8	854.486	29.7996	3.48744
17	GlcNAcb-Sp8	851.575	96.3378	11.3129
425	Gala1-3Galb1-3GlcNAcb1-3GalNAc-Sp14	849.759	154.296	18.1576
82	GalNAca1-3(Fuca1-2)Galb1-3GlcNAcb-Sp0	842.634	205.968	24.4434
335	GalNAca1-3(Fuca1-2)Galb1-4GlcNAcb1-3Galb1-4GlcNAcb-Sp0	838.665	141.384	16.8582
489	Gala1-3Galb1-3GlcNAcb1-6GalNAca-Sp14	835.047	92.6101	11.0904
503	GalNAcb1-4(Fuca1-3)(6S)GlcNAcb-Sp8	834.825	158.646	19.0035
423	Gala1-3(Fuca1-2)Galb1-3GlcNAcb1-3GalNAc-Sp14	831.892	213.16	25.6235
439	Galb1-4Galb-Sp10	829.499	229.185	27.6293
94	GalNAcb1-3GalNAca-Sp8	827.958	63.7673	7.70175
566	GlcNAb1-3Galb1-3GalNAc-Sp14	820.3	54.267	6.61551
354	Galb1-3GlcNAcb1-2Mana1-6(Galb1-3GlcNAcb1-2Mana1-3)Manb1-4GlcNAcb1-4(Fuca1-6)GlcNAcb-Sp22	819.731	122.639	14.9608
26	(3S)Galb1-4(6S)Glcb-Sp0	817.116	225.464	27.5926
284	Neu5Gca2-3Galb1-4Glcb-Sp0	817.033	64.2544	7.86436
244	Neu5Aca2-6(Neu5Aca2-3Galb1-3)GalNAca-Sp14	811.588	108.617	13.3833
199	Glcb1-6Glcb-Sp8	803.245	250.952	31.2423
346	Mana1-6(Neu5Aca2-6Galb1-4GlcNAcb1-2Mana1-3)Manb1-4GlcNAcb1-4GlcNAc-Sp12	801.279	40.8647	5.09993
492	(3S)Galb1-3(Fuca1-4)GlcNAcb-Sp0	791.556	250.233	31.6127
333	Gala1-4Galb1-4GlcNAcb1-3Galb1-4Glcb-Sp0	789.842	80.241	10.1591
499	Fuca1-2Galb1-4GlcNAcb1-2Mana-Sp0	788.783	159.244	20.1886
233	GalNAcb1-4(Neu5Aca2-3)Galb1-4Glcb-Sp0	787.571	89.242	11.3313
468	Gala1-3(Fuca1-2)Galb1-3GalNAcb-Sp8	784.408	57.7152	7.35781
518	(6P)Galb1-4GlcNAcb-SP0	780.831	100.579	12.881
515	(3S)GalNAcb1-4GlcNAc-Sp8	779.009	120.599	15.481
356	KDNa2-3Galb1-4(Fuca1-3)GlcNAc-Sp0	778.299	167.597	21.5337
447	Galb1-4(Fuca1-3)GlcNAcb1-6GalNAc-Sp14	777.744	109.295	14.0529
122	Gala1-4Galb1-4Glcb-Sp0	775.916	106.071	13.6704
252	Neu5Aca2-3Galb1-4(Fuca1-3)(6S)GlcNAcb-Sp8	771.608	386.356	50.0715
44	(6S)Galb1-4GlcNAcb-Sp8	768.842	175.597	22.8391
227	Neu5Aca2-8Neu5Aca2-8Neu5Aca2-3Galb1-4Glcb-Sp0	766.407	110.983	14.4809
586	Galb1-4GlcNAcb1-3Galb1-4GlcNAcb1-3Galb1-4GlcNAcb1-3Galb1-4GlcNAcb1-6(Galb1-4GlcNAcb1-3Galb1-4GlcNAcb1-3Galb1-4GlcNAcb1-3Galb1-4GlcNAb1-2)Mana1-6(Galb1-4GlcNAcb1-3Galb1-4GlcNAcb1-3Galb1-4GlcNAcb1-3Galb1-4GlcNAcb1-2Mana1-3)Manb1-4GlcNAcb1-4(Fuca1-6)GlcNAcb-Sp24	765.756	930.942	121.572
108	Gala1-3(Fuca1-2)Galb-Sp18	764.784	277.876	36.3339
83	GalNAca1-3(Fuca1-2)Galb1-4(Fuca1-3)GlcNAcb-Sp0	763.366	297.777	39.0084
70	Fuca1-2Galb1-4(Fuca1-3)GlcNAcb1-3Galb1-4(Fuca1-3)GlcNAcb1-3Galb1-4(Fuca1-3)GlcNAcb-Sp0	759.542	56.4862	7.43688
529	Neu5Aca2-3Galb1-3GalNAcb1-4Galb1-4Glcb-Sp0	749.998	190.218	25.3625
8	Rhaa-Sp8	745.056	138.927	18.6465
431	GlcNAcb1-2Mana1-6(GlcNAcb1-4)(GlcNAcb1-2Mana1-3)Manb1-4GlcNAcb1-4GlcNAc-Sp21	744.385	170.646	22.9244
400	Fuca1-2Galb1-4GlcNAcb1-3GalNAca-Sp14	737.43	106.022	14.3773
438	Galb1-4GlcNAcb1-6(Galb1-4GlcNAcb1-2)Mana1-6(GlcNAcb1-4)(Galb1-4GlcNAcb1-4(Galb1-4GlcNAcb1-2)Mana1-3)Manb1-4GlcNAcb1-4GlcNAc-Sp21	736.452	153.044	20.7812
120	Gala1-4Galb1-4GlcNAcb-Sp0	730.834	60.3368	8.25587
550	Galb1-4GlcNAcb1-3Galb1-4GlcNAcb1-3Galb1-4GlcNAcb1-3Galb1-4GlcNAcb1-2Mana1-6(Galb1-4GlcNAcb1-3Galb1-4GlcNAcb1-3Galb1-4GlcNAcb1-3Galb1-4GlcNAcb1-2Mana1-3)Manb1-4GlcNAcb1-4GlcNAcb-Sp25	726.335	94.5698	13.0201
9	Neu5Aca-Sp8	722.32	320.555	44.3785
42	(6S)Galb1-4Glcb-Sp0	718.698	178.751	24.8715
540	GlcNAcb1-3Galb1-4GlcNAcb1-2Mana1-6(GlcNAcb1-3Galb1-4GlcNAcb1-2Mana1-3)Manb1-4GlcNAcb1-4GlcNAcb-Sp25	701.951	96.9685	13.8141
10	Neu5Aca-Sp11	700.828	61.6973	8.80349
470	Glca1-4Glca1-4Glca1-4Glcb-Sp10	700.617	267.222	38.1409
5	GalNAca-Sp15	699.696	163.25	23.3316
594	GlcNAcb1-3Galb1-4GlcNAcb1-6(Galb1-3)GalNAca-Sp14	699.341	152.225	21.7669
195	Glca1-4Glcb-Sp8	691.864	117.675	17.0084
391	Galb1-3GlcNAcb1-3GalNAca-Sp14	691.07	275.663	39.8893
579	Galb1-4GlcNAcb1-3Galb1-4GlcNAcb1-3Galb1-4GlcNAcb1-3Galb1-4GlcNAcb1-2Mana1-6(Galb1-4GlcNAcb1-3Galb1-4GlcNAcb1-3Galb1-4GlcNAcb1-3Galb1-4GlcNAcb1-2Mana1-3)Manb1-4GlcNAcb1-4(Fuca1-6)GlcNAcb-Sp24	687.571	183.749	26.7244
589	Galb1-4GlcNAcb1-3Galb1-4GlcNAcb1-3GalNAca-Sp14	680.58	237.994	34.9693
118	Gala1-3Galb-Sp8	679.077	243.424	35.8463
396	Neu5Aca2-3Galb1-3GlcNAcb1-2Mana1-6(Neu5Aca2-3Galb1-3GlcNAcb1-2Mana1-3)Manb1-4GlcNAcb1-4GlcNAc-Sp19	678.964	563.127	82.9391
273	Neu5Aca2-6Galb1-4Glcb-Sp8	668.831	329.723	49.2984
172	Galb1-4Glcb-Sp8	666.017	18.6023	2.79306
275	Neu5Aca2-8Neu5Aca-Sp8	663.43	91.1332	13.7367
575	Galb1-4GlcNAcb1-3Galb1-4GlcNAcb1-2Mana1-6(Galb1-4GlcNAcb1-3Galb1-4GlcNAcb1-2Mana1-3)Manb1-4GlcNAcb1-4(Fuca1-6)GlcNAcb-Sp24	660.928	78.7523	11.9154
592	Neu5Aca2-3Galb1-4GlcNAcb1-3Galb1-4GlcNAcb1-3GalNAca-Sp14	658.095	91.4746	13.8999
178	GlcNAcb1-6(GlcNAcb1-3)Galb1-4GlcNAcb-Sp8	655.391	63.7968	9.73416
581	Galb1-4GlcNAcb1-3Galb1-4GlcNAcb1-3Galb1-4GlcNAcb1-3Galb1-4GlcNAcb1-3Galb1-4GlcNAcb1-2Mana1-6(Galb1-4GlcNAcb1-3Galb1-4GlcNAcb1-3Galb1-4GlcNAcb1-3Galb1-4GlcNAcb1-3Galb1-4GlcNAcb1-2Mana1-3)Manb1-4GlcNAcb1-4(Fuca1-6)GlcNAcb-Sp19	655.249	147.933	22.5767
321	Neu5Aca2-8Neu5Acb-Sp17	651.984	138.196	21.1962
232	GalNAcb1-4(Neu5Aca2-3)Galb1-4GlcNAcb-Sp8	647.927	56.99	8.79575
226	GalNAcb1-4(Neu5Aca2-8Neu5Aca2-8Neu5Aca2-3)Galb1-4Glcb-Sp0	646.091	129.381	20.0251
32	(3S)Galb1-4(Fuca1-3)GlcNAc-Sp0	643.566	131.948	20.5027
20	Galb1-4GlcNAcb1-6(Galb1-4GlcNAcb1-3)GalNAc-Sp14	638.213	113.429	17.7729
248	Fuca1-2(6S)Galb1-4Glcb-Sp0	635.869	161.618	25.4169
486	Neu5Aca2-3Galb1-3GlcNAcb1-2Mana1-6(GlcNAcb1-4)(Neu5Aca2-3Galb1-3GlcNAcb1-2Mana1-3)Manb1-4GlcNAcb1-4GlcNAc-Sp21	622.673	148.167	23.7954
441	Neu5Aca2-3Galb1-4GlcNAcb1-3Galb-Sp8	622.578	156.689	25.1678
367	Neu5Aca2-6GlcNAcb1-4GlcNAcb1-4GlcNAc-Sp21	622.312	42.4095	6.81482
136	Neu5Aca2-6(Galb1-3)GalNAca-Sp14	621.337	158.978	25.5865
269	Neu5Aca2-6Galb1-4GlcNAcb-Sp8	620.599	45.9518	7.40443
404	Gala1-4Galb1-4GlcNAcb1-2Mana1-6(Gala1-4Galb1-4GlcNAcb1-2Mana1-3)Manb1-4GlcNAcb1-4GlcNAcb-Sp24	620.324	225.957	36.4256
403	Gala1-4Galb1-3GlcNAcb1-2Mana1-6(Gala1-4Galb1-3GlcNAcb1-2Mana1-3)Manb1-4GlcNAcb1-4GlcNAcb-Sp19	620.125	86.6827	13.9783
153	Galb1-4(Fuca1-3)GlcNAcb1-3Galb1-4(Fuca1-3)GlcNAcb-Sp0	618.462	96.9496	15.6759
260	Neu5Aca2-3Galb1-4GlcNAcb-Sp8	614.073	196.768	32.0431
152	Galb1-4(Fuca1-3)GlcNAcb-Sp8	612.036	76.9419	12.5714
198	Glcb1-4Glcb-Sp8	611.224	42.5749	6.96553
119	Gala1-4(Fuca1-2)Galb1-4GlcNAcb-Sp8	607.626	221.334	36.4261
238	Neu5Aca2-3Galb1-3(6S)GlcNAc-Sp8	607.364	152.196	25.0585
490	Galb1-3(Fuca1-4)GlcNAcb1-6GalNAca-Sp14	607.308	60.465	9.95623
603	Neu5Aca2-3Galb1-4GlcNAcb1-3Galb1-4GlcNAcb1-2Mana1-6(Neu5Aca2-3Galb1-4GlcNAcb1-3Galb1-4GlcNAcb1-2Mana1-3)Manb1-4GlcNAcb1-4GlcNAcb-Sp12	599.17	585.781	97.7653
77	Fuca1-2Galb1-4Glcb-Sp0	596.02	67.4074	11.3096
103	Gala1-3(Fuca1-2)Galb1-4(Fuca1-3)GlcNAcb-Sp0	592.282	93.7803	15.8337
105	Gala1-3(Fuca1-2)Galb1-4GlcNAc-Sp0	591.204	45.5038	7.6968
225	GalNAcb1-4(Neu5Aca2-8Neu5Aca2-8Neu5Aca2-8Neu5Aca2-3)Galb1-4Glcb-Sp0	586.478	186.798	31.8507
351	Mana1-6(Galb1-4GlcNAcb1-2Mana1-3)Manb1-4GlcNAcb1-4GlcNAcb-Sp12	581.07	71.9223	12.3776
444	(6S)Galb1-3(6S)GlcNAc-Sp0	578.177	577.867	99.9463
131	Galb1-4GlcNAcb1-6GalNAca-Sp8	574.291	220.774	38.4429
286	Neu5Gca2-6Galb1-4GlcNAcb-Sp0	571.199	89.4058	15.6523
43	(6S)Galb1-4Glcb-Sp8	566.651	284.662	50.2359
312	MurNAcb1-4GlcNAcb-Sp10	565.502	53.9088	9.5329
306	GalNAcb1-3Galb-Sp8	546.141	78.4061	14.3564
267	Neu5Aca2-6Galb1-4(6S)GlcNAcb-Sp8	542.202	229.875	42.3967
610	Galb1-3GalNAcb1-4(Neu5Aca2-8Neu5Aca2-8Neu5Aca2-3)Galb1-4Glcb-Sp21	537.38	130.456	24.2764
311	GlcNAcb1-4GlcNAcb-Sp12	536.347	118.228	22.0431
451	GalNAca1-3(Fuca1-2)Galb1-4GlcNAcb1-6(GalNAca1-3(Fuca1-2)Galb1-4GlcNAcb1-3)GalNAc-Sp14	528.605	172.725	32.6757
369	Galb1-4GlcNAcb1-2Mana1-6(Galb1-4GlcNAcb1-4(Galb1-4GlcNAcb1-2)Mana1-3)Manb1-4GlcNAcb1-4GlcNAc-Sp21	522.618	29.9334	5.72759
452	Neu5Aca2-8Neu5Aca2-3Galb1-3GalNAcb1-4(Neu5Aca2-8Neu5Aca2-3)Galb1-4Glcb-Sp0	521.601	137.086	26.2818
606	Neu5Aca2-6Galb1-4GlcNAcb1-3Galb1-4GlcNAcb1-3Galb1-4GlcNAcb1-2Mana1-6(Neu5Aca2-6Galb1-4GlcNAcb1-3Galb1-4GlcNAcb1-3Galb1-4GlcNAcb1-2Mana1-3)Manb1-4GlcNAcb1-4GlcNAcb-Sp12	517.275	105.183	20.334
180	GlcNAcb1-3GalNAca-Sp14	515.896	97.6151	18.9215
21	GlcNAcb1-6(GlcNAcb1-4)(GlcNAcb1-3)GlcNAc-Sp8	512.97	99.4772	19.3924
402	GalNAca1-3GalNAcb1-3Gala1-4Galb1-4GlcNAcb-Sp0	512.508	45.7407	8.92488
384	Galb1-4GlcNAcb1-6(Fuca1-4(Fuca1-2Galb1-3)GlcNAcb1-3)Galb1-4Glc-Sp21	512.215	48.0419	9.37924
422	Fuca1-2Galb1-3GlcNAcb1-3GalNAc-Sp14	509.504	118.706	23.2983
246	Neu5Aca2-3Galb1-3GalNAcb1-3Gala1-4Galb1-4Glcb-Sp0	506.813	21.2173	4.18641
281	Neu5Gca2-3Galb1-3GlcNAcb-Sp0	505.612	130.105	25.7321
557	Neu5Aca2-8Neu5Aca2-3Galb1-4GlcNAc-Sp0	499.881	10.5434	2.10918
123	Gala1-4GlcNAcb-Sp8	497.267	159.259	32.0269
472	Fuca1-2Galb1-4(Fuca1-3)GlcNAcb1-2Mana1-6(Fuca1-2Galb1-4(Fuca1-3)GlcNAcb1-2Mana1-3)Manb1-4GlcNAcb1-4(Fuca1-6)GlcNAcb-Sp24	492.287	16.9395	3.44098
107	Gala1-3(Fuca1-2)Galb-Sp8	490.843	242.503	49.4054
424	GalNAca1-3(Fuca1-2)Galb1-3GlcNAcb1-3GalNAc-Sp14	490.686	216.795	44.182
250	Neu5Aca2-3Galb1-3GlcNAcb-Sp8	487.639	180.333	36.9808
320	GlcNAcb1-2Mana1-6(Neu5Aca2-6Galb1-4GlcNAcb1-2Mana1-3)Manb1-4GlcNAcb1-4GlcNAcb-Sp12	486.735	5.78253	1.18802
100	Gala1-2Galb-Sp8	486.72	157.425	32.344
280	Neu5Gca2-3Galb1-3(Fuca1-4)GlcNAcb-Sp0	485.539	107.564	22.1535
170	Galb1-4GlcNAcb-Sp23	485.014	31.38	6.46991
300	Galb1-3Galb1-4GlcNAcb-Sp8	484.43	557.646	115.114
516	(4S)GalNAcb-Sp10	481.948	81.0438	16.8159
349	Galb1-4GlcNAcb1-2Mana1-3Manb1-4GlcNAcb1-4GlcNAc-Sp12	477.72	98.9716	20.7175
495	Gala1-3Galb1-4GlcNAcb1-6GalNAca-Sp14	471.464	83.6631	17.7454
81	Fucb1-3GlcNAcb-Sp8	467.63	94.4493	20.1974
278	Neu5Acb2-6GalNAca-Sp8	464.004	116.716	25.154
25	(3S)Galb1-4Glcb-Sp8	462.284	184.478	39.9058
461	Neu5Aca2-3Galb1-4GlcNAcb1-6(Neu5Aca2-3Galb1-4GlcNAcb1-2)Mana1-6(GlcNAcb1-4)(Neu5Aca2-3Galb1-4GlcNAcb1-2Mana1-3)Manb1-4GlcNAcb1-4GlcNAcb-Sp21	460.705	44.4673	9.652
222	Fuca1-2(6S)Galb1-4(6S)Glcb-Sp0	457.841	679.581	148.431
412	Neu5Aca2-3Galb1-3GalNAcb1-4(Neu5Aca2-8Neu5Aca2-3)Galb1-4Glcb-Sp0	456.313	25.0982	5.50021
446	Fuca1-2Galb1-4(Fuca1-3)GlcNAcb1-2Mana1-6(Fuca1-2Galb1-4(Fuca1-3)GlcNAcb1-4(Fuca1-2Galb1-4(Fuca1-3)GlcNAcb1-2)Mana1-3)Manb1-4GlcNAcb1-4GlcNAcb-Sp12	455.601	9.78544	2.14781
84	(3S)Galb1-4(Fuca1-3)Glcb-Sp0	451.58	15.6045	3.45553
560	Gala1-3Galb1-4GlcNAcb1-2Mana1-6(Gala1-3Galb1-4GlcNAcb1-2Mana1-3)Manb1-4GlcNAcb1-4GlcNAc-Sp24	448.552	54.6527	12.1842
340	GlcNAca1-4Galb1-3GlcNAcb-Sp0	445.164	61.0255	13.7085
130	Fuca1-4(Galb1-3)GlcNAcb-Sp8	443.86	161.546	36.3957
189	GlcNAcb1-4GlcNAcb1-4GlcNAcb1-4GlcNAcb1-4GlcNAcb1-4GlcNAcb1-Sp8	442.926	48.8226	11.0227
128	Galb1-3(Fuca1-4)GlcNAc-Sp0	442.389	174.597	39.4669
458	Galb1-4GlcNAcb1-6(Galb1-4GlcNAcb1-2)Mana1-6(Galb1-4GlcNAcb1-2Mana1-3)Manb1-4GlcNAcb1-4GlcNAcb-Sp19	440.181	37.4697	8.51235
33	(3S)Galb1-4(Fuca1-3)GlcNAc-Sp8	438.255	132.453	30.2229
66	Fuca1-2Galb1-3GlcNAcb1-3Galb1-4Glcb-Sp10	437.948	439.162	100.277
62	Fuca1-2Galb1-3GalNAca-Sp14	427.952	90.0747	21.0478
109	Gala1-4(Gala1-3)Galb1-4GlcNAcb-Sp8	425.807	117.867	27.6809
79	Fuca1-3GlcNAcb-Sp8	424.905	19.3777	4.56046
15	GalNAcb-Sp8	424.566	40.4107	9.51813
125	Galb1-2Galb-Sp8	421.936	123.095	29.1738
97	GalNAcb1-4(Fuca1-3)GlcNAcb-Sp0	415.777	163.567	39.34
268	Neu5Aca2-6Galb1-4GlcNAcb-Sp0	413.355	182.775	44.2173
399	Neu5Aca2-3Galb1-3GlcNAcb1-3GalNAca-Sp14	413.157	31.5898	7.64596
114	Gala1-3Galb1-3GlcNAcb-Sp0	409.321	49.7538	12.1552
146	Galb1-3Galb-Sp8	409.282	67.1039	16.3955
327	Galb1-4(Fuca1-3)GlcNAcb1-2Mana1-6(Galb1-4(Fuca1-3)GlcNAcb1-2Mana1-3)Manb1-4GlcNAcb1-4GlcNAcb-Sp20	400.859	217.872	54.3512
474	Neu5Aca2-3Galb1-3GlcNAcb1-6(Neu5Aca2-3Galb1-3GlcNAcb1-2)Mana1-6(Neu5Aca2-3Galb1-3GlcNAcb1-2Mana1-3)Manb1-4GlcNAcb1-4GlcNAcb-Sp19	400.853	159.415	39.7689
7	Fuca-Sp9	400.479	76.6164	19.1312
460	Neu5Aca2-3Galb1-4GlcNAcb1-4Mana1-6(GlcNAcb1-4)(Neu5Aca2-3Galb1-4GlcNAcb1-4(Neu5Aca2-3Galb1-4GlcNAcb1-2)Mana1-3)Manb1-4GlcNAcb1-4GlcNAcb-Sp21	399.511	76.2059	19.0748
18	GlcN(Gc)b-Sp8	393.99	104.399	26.4979
547	Galb1-4GlcNAcb1-3Galb1-4GlcNAcb1-3Galb1-4GlcNAcb1-2Mana1-6(Galb1-4GlcNAcb1-3Galb1-4GlcNAcb1-3Galb1-4GlcNAcb1-2Mana1-3)Manb1-4GlcNAcb1-4GlcNAcb-Sp12	393.725	563.728	143.178
186	GlcNAcb1-4-MDPLys	390.017	246.106	63.1014
555	Neu5Gca2-8Neu5Gca2-3Galb1-4GlcNAcb1-3Galb1-4GlcNAc-Sp0	386.486	58.3165	15.0889
604	GlcNAcb1-6(Neu5Aca2-3Galb1-3)GalNAca-Sp14	375.669	125.457	33.3955
285	Neu5Gca2-6GalNAca-Sp0	375.416	125.803	33.5102
309	GlcNAcb1-3Man-Sp10	373.344	150.66	40.3543
436	Galb1-4GlcNAcb1-2Mana1-6(GlcNAcb1-4)(Galb1-4GlcNAcb1-4(Galb1-4GlcNAcb1-2)Mana1-3)Manb1-4GlcNAcb1-4GlcNAc-Sp21	367.894	175.006	47.5698
464	Neu5Aca2-6Galb1-4GlcNAcb1-4Mana1-6(GlcNAcb1-4)(Neu5Aca2-6Galb1-4GlcNAcb1-4(Neu5Aca2-6Galb1-4GlcNAcb1-2)Mana1-3)Manb1-4GlcNAcb1-4GlcNAcb-Sp21	367.747	79.2004	21.5367
485	Galb1-4GlcNAcb1-6(Galb1-4GlcNAcb1-2)Mana1-6(Galb1-4GlcNAcb1-2Mana1-3)Manb1-4GlcNAcb1-4(Fuca1-6)GlcNAcb-Sp24	366.205	82.8275	22.6178
434	GlcNAcb1-6(GlcNAcb1-2)Mana1-6(GlcNAcb1-4)(GlcNAcb1-4(GlcNAcb1-2)Mana1-3)Manb1-4GlcNAcb1-4GlcNAc-Sp21	364.967	125.358	34.3477
175	GlcNAcb1-2Galb1-3GalNAca-Sp8	363.889	118.361	32.5266
59	Fuca1-2Galb1-3GalNAcb1-3Gala1-4Galb1-4Glcb-Sp9	362.52	467.684	129.009
80	Fuca1-4GlcNAcb-Sp8	361.35	93.5707	25.8947
93	GalNAca1-4(Fuca1-2)Galb1-4GlcNAcb-Sp8	360.318	42.8932	11.9043
106	Gala1-3(Fuca1-2)Galb1-4Glcb-Sp0	360.244	116.183	32.2513
54	Galb1-4GlcNAcb1-2Mana1-6(Galb1-4GlcNAcb1-2Mana1-3)Manb1-4GlcNAcb1-4GlcNAcb-Sp12	360.218	142.176	39.4695
28	(3S)Galb1-3(Fuca1-4)GlcNAcb-Sp8	359.899	87.9788	24.4454
240	Neu5Aca2-3Galb1-3(Fuca1-4)GlcNAcb1-3Galb1-4(Fuca1-3)GlcNAcb-Sp0	355.257	54.6529	15.384
487	Neu5Aca2-6Galb1-4GlcNAcb1-6(Fuca1-2Galb1-4(Fuca1-3)GlcNAcb1-3)Galb1-4Glc-Sp21	355.212	58.3404	16.4241
437	Galb1-4GlcNAcb1-6(Galb1-4GlcNAcb1-2)Mana1-6(GlcNAcb1-4)(Galb1-4GlcNAcb1-2Mana1-3)Manb1-4GlcNAcb1-4GlcNAc-Sp21	353.324	56.7726	16.0681
471	Neu5Aca2-3Galb1-4GlcNAcb1-6(Neu5Aca2-3Galb1-4GlcNAcb1-3)GalNAca-Sp14	344.622	157.711	45.7633
341	GlcNAca1-4Galb1-4GlcNAcb1-3Galb1-4Glcb-Sp0	342.051	66.971	19.5792
491	Neu5Aca2-3Galb1-3GlcNAcb1-6GalNAca-Sp14	338.035	126.555	37.4383
435	Galb1-4GlcNAcb1-2Mana1-6(GlcNAcb1-4)(Galb1-4GlcNAcb1-2Mana1-3)Manb1-4GlcNAcb1-4GlcNAc-Sp21	330.772	108.512	32.8056
116	Gala1-3Galb1-4Glcb-Sp0	330.761	92.5202	27.9719
31	(3S)Galb1-3GlcNAcb-Sp8	324.105	280.142	86.4356
270	Neu5Aca2-6Galb1-4GlcNAcb1-3Galb1-4(Fuca1-3)GlcNAcb1-3Galb1-4(Fuca1-3)GlcNAcb-Sp0	323.451	147.058	45.4652
390	Fuca1-2Galb1-3GalNAca1-3(Fuca1-2)Galb1-4GlcNAcb-Sp0	321.887	121.089	37.6186
2	Glca-Sp8	321.371	76.3433	23.7555
239	Neu5Aca2-3Galb1-3(Fuca1-4)GlcNAcb-Sp8	320.641	58.7345	18.3179
75	Fuca1-2Galb1-4GlcNAcb-Sp0	319.094	75.7638	23.7434
523	GalNAca1-3(Fuca1-2)Galb1-4 GlcNAcb1-2Mana-Sp0	315.205	37.9632	12.0439
448	Galb1-4GlcNAcb1-2Mana-Sp0	314.611	139.471	44.3312
257	Neu5Aca2-3Galb1-4(Fuca1-3)GlcNAcb1-3Galb1-4GlcNAcb-Sp8	314.011	75.8205	24.1458
597	Neu5Aca2-6Galb1-4GlcNAcb1-3Galb1-4GlcNAcb1-3GalNAca-Sp14	312.62	115.653	36.9949
64	Fuca1-2Galb1-3GalNAcb1-4(Neu5Aca2-3)Galb1-4Glcb-Sp9	311.325	130.68	41.9754
465	Neu5Aca2-6Galb1-4GlcNAcb1-6(Neu5Aca2-6Galb1-4GlcNAcb1-2)Mana1-6(GlcNAcb1-4)(Neu5Aca2-6Galb1-4GlcNAcb1-2Mana1-3)Manb1-4GlcNAcb1-4GlcNAcb-Sp21	306.738	60.3574	19.6772
115	Gala1-3Galb1-4GlcNAcb-Sp8	303.385	67.6557	22.3003
477	Neu5Aca2-6Galb1-4GlcNAcb1-6(Galb1-3GlcNAcb1-3)Galb1-4Glcb-Sp21	302.425	98.2336	32.482
310	GlcNAcb1-4GlcNAcb-Sp10	298.545	271.623	90.9821
388	GlcNAcb1-2Mana1-6(GlcNAcb1-4(GlcNAcb1-2)Mana1-3)Manb1-4GlcNAcb1-4GlcNAc-Sp21	296.059	92.578	31.2701
88	GlcNAcb1-3Galb1-3GalNAca-Sp8	294.742	51.9231	17.6165
596	Neu5Aca2-3Galb1-4GlcNAcb1-3Galb1-4GlcNAcb1-6(Neu5Aca2-3Galb1-4GlcNAcb1-3Galb1-4GlcNAcb1-3)GalNAca-Sp14	292.535	365.147	124.822
308	Neu5Aca2-6Galb1-4GlcNAcb1-2Mana1-6(GlcNAcb1-2Mana1-3)Manb1-4GlcNAcb1-4GlcNAcb-Sp12	290.257	42.953	14.7983
352	GlcNAcb1-2Mana1-6(GlcNAcb1-2Mana1-3)Manb1-4GlcNAcb1-4(Fuca1-6)GlcNAcb-Sp22	289.086	79.1647	27.3845
514	GalNAcb1-4(6S)GlcNAc-Sp8	288.678	46.5935	16.1403
368	Galb1-4(Fuca1-3)GlcNAcb1-6(Fuca1-2Galb1-4GlcNAcb1-3)Galb1-4Glc-Sp21	287.238	102.595	35.7178
334	GalNAcb1-3Gala1-4Galb1-4GlcNAcb1-3Galb1-4Glcb-Sp0	286.589	59.6911	20.8281
405	Gala1-3Galb1-4GlcNAcb1-3GalNAca-Sp14	283.731	125.597	44.2664
294	Neu5Aca2-3Galb1-3GlcNAcb1-3Galb1-3GlcNAcb-Sp0	283.636	328.66	115.874
188	GlcNAcb1-4Galb1-4GlcNAcb-Sp8	277.676	22.4814	8.09629
413	Gala1-3(Fuca1-2)Galb1-4GlcNAcb1-3GalNAca-Sp14	273.61	38.419	14.0415
159	Galb1-4GlcNAcb1-3GalNAca-Sp8	272.359	33.2734	12.2167
247	Neu5Aca2-3Galb1-3GlcNAcb1-3Galb1-4GlcNAcb-Sp0	271.591	53.6674	19.7604
236	Neu5Aca2-3GalNAca-Sp8	271.136	34.2504	12.6322
86	GalNAca1-3(Fuca1-2)Galb1-4GlcNAcb-Sp8	270.036	92.3398	34.1953
553	Neu5Aca2-8Neu5Gca2-3Galb1-4GlcNAc-Sp0	264.885	95.8239	36.1756
289	Galb1-3GlcNAcb1-3Galb1-3GlcNAcb-Sp0	262.958	97.964	37.2546
65	Fuca1-2Galb1-3GlcNAcb1-3Galb1-4Glcb-Sp8	262.47	75.2565	28.6724
496	Galb1-4(Fuca1-3)GlcNAcb1-2Mana-Sp0	261.007	153.616	58.8554
537	Gala1-3(Fuca1-2)Galb1-3GalNAcb1-3Gala1-4Galb1-4Glc-Sp21	259.182	319.546	123.29
110	Gala1-3GalNAca-Sp8	258.417	190.372	73.6688
317	Neu5Aca2-3Galb1-4GlcNAcb1-6(Neu5Aca2-3Galb1-3)GalNAca-Sp14	255.553	341.816	133.755
463	Neu5Aca2-6Galb1-4GlcNAcb1-2Mana1-6(GlcNAcb1-4)(Neu5Aca2-6Galb1-4GlcNAcb1-2Mana1-3)Manb1-4GlcNAcb1-4GlcNAcb-Sp21	252.994	96.983	38.3341
608	Neu5Aca2-6Galb1-4GlcNAcb1-3Galb1-4GlcNAcb1-2Mana1-6(Neu5Aca2-6Galb1-4GlcNAcb1-3Galb1-4GlcNAcb1-2Mana1-3)Manb1-4GlcNAcb1-4GlcNAcb-Sp12	252.718	26.7731	10.5941
258	Neu5Aca2-3Galb1-4GlcNAcb1-3Galb1-4GlcNAcb1-3Galb1-4GlcNAcb-Sp0	251.258	35.8724	14.2772
19	Galb1-4GlcNAcb1-6(Galb1-4GlcNAcb1-3)GalNAca-Sp8	250.278	36.2215	14.4725
305	Galb1-4GlcNAcb1-6Galb1-4GlcNAcb-Sp0	250.035	10.9716	4.38803
52	GlcNAcb1-2Mana1-6(GlcNAcb1-2Mana1-3)Manb1-4GlcNAcb1-4GlcNAcb-Sp12	248.51	82.2867	33.1121
221	Fuca1-2Galb1-4(6S)GlcNAcb-Sp8	240.26	29.7274	12.373
549	GlcNAcb1-3Galb1-4GlcNAcb1-3Galb1-4GlcNAcb1-3Galb1-4GlcNAcb1-2Mana1-6(GlcNAcb1-3Galb1-4GlcNAcb1-3Galb1-4GlcNAcb1-3Galb1-4GlcNAcb1-2Mana1-3)Manb1-4GlcNAcb1-4GlcNAcb-Sp25	235.636	182.797	77.576
140	Galb1-3GalNAca-Sp14	234.494	83.2304	35.4936
95	GalNAcb1-3(Fuca1-2)Galb-Sp8	231.24	112.361	48.5905
301	Neu5Aca2-6Galb1-4GlcNAcb1-2Mana1-6(Galb1-4GlcNAcb1-2Mana1-3)Manb1-4GlcNAcb1-4GlcNAcb-Sp12	225.081	28.7062	12.7538
370	GalNAca1-3(Fuca1-2)Galb1-4GlcNAcb1-2Mana1-6(GalNAca1-3(Fuca1-2)Galb1-4GlcNAcb1-2Mana1-3)Manb1-4GlcNAcb1-4GlcNAcb-Sp20	222.469	97.8347	43.9768
528	GalNAcb1-4GlcNAcb1-2Mana-Sp0	219.665	107.581	48.9752
127	Galb1-3GlcNAcb1-3Galb1-4(Fuca1-3)GlcNAcb-Sp0	219.195	98.7149	45.0352
574	GlcNAcb1-3Galb1-4GlcNAcb1-2Mana1-6(GlcNAcb1-3Galb1-4GlcNAcb1-2Mana1-3)Manb1-4GlcNAcb1-4(Fuca1-6)GlcNAcb-Sp24	217.874	59.1683	27.1572
241	Neu5Aca2-3Galb1-4(Neu5Aca2-3Galb1-3)GlcNAcb-Sp8	212.228	119.715	56.4087
350	Galb1-4GlcNAcb1-2Mana1-6Manb1-4GlcNAcb1-4GlcNAc-Sp12	211.677	66.3221	31.3318
282	Neu5Gca2-3Galb1-4(Fuca1-3)GlcNAcb-Sp0	207.953	41.0087	19.7202
329	Neu5,9Ac2a2-3Galb1-3GlcNAcb-Sp0	204.41	126.915	62.0882
182	GlcNAcb1-3Galb1-4GlcNAcb-Sp0	203.082	30.6417	15.0883
218	Neu5Aca2-3Galb1-4GlcNAcb1-3Galb1-4(Fuca1-3)GlcNAcb-Sp0	201.268	55.6042	27.6269
255	Neu5Aca2-3Galb1-4(Fuca1-3)GlcNAcb-Sp8	197.533	42.0819	21.3038
525	Gala1-3(Fuca1-2)Galb1-3GlcNAcb1-6GalNAc-Sp14	190.335	148.11	77.8156
602	Neu5Aca2-6Galb1-4GlcNAcb1-6(Galb1-3)GalNAca-Sp14	189.786	112.167	59.1021
71	Fuca1-2Galb1-4(Fuca1-3)GlcNAcb-Sp0	189.652	202.766	106.915
184	GlcNAcb1-3Galb1-4GlcNAcb1-3Galb1-4GlcNAcb-Sp0	188.453	159.359	84.5617
462	Neu5Aca2-3Galb1-4GlcNAcb1-6(Neu5Aca2-3Galb1-4GlcNAcb1-2)Mana1-6(GlcNAcb1-4)(Neu5Aca2-3Galb1-4GlcNAcb1-4(Neu5Aca2-3Galb1-4GlcNAcb1-2)Mana1-3)Manb1-4GlcNAcb1-4GlcNAcb-Sp21	184.519	63.5522	34.4421
406	Galb1-3GlcNAcb1-6Galb1-4GlcNAcb-Sp0	180.651	139.59	77.2705
366	Neu5Aca2-6GlcNAcb1-4GlcNAc-Sp21	178.954	47.9618	26.8011
325	Neu5Aca2-3Galb1-4GlcNAcb1-2Mana1-6(Neu5Aca2-3Galb1-4GlcNAcb1-2Mana1-3)Manb1-4GlcNAcb1-4GlcNAcb-Sp12	178.275	251.747	141.213
243	Neu5Aca2-6(Neu5Aca2-3Galb1-3)GalNAca-Sp8	176.631	104.049	58.9077
55	Neu5Aca2-6Galb1-4GlcNAcb1-2Mana1-6(Neu5Aca2-6Galb1-4GlcNAcb1-2Mana1-3)Manb1-4GlcNAcb1-4GlcNAcb-Sp12	176.503	56.2489	31.8686
150	Galb1-3GlcNAcb-Sp8	176.424	34.1052	19.3314
565	Galb1-4GlcNAcb1-3Galb1-4GlcNAcb1-3Galb1-4GlcNAcb1-3Galb1-4GlcNAcb1-3Galb1-4GlcNAcb1-2Mana1-6(Galb1-4GlcNAcb1-3Galb1-4GlcNAcb1-3Galb1-4GlcNAcb1-3Galb1-4GlcNAcb1-3Galb1-4GlcNAcb1-2Mana1-3)Manb1-4GlcNAcb1-4GlcNAcb-Sp25	174.88	66.6059	38.0865
197	Glca1-6Glca1-6Glcb-Sp8	164.891	101.63	61.6343
4	GalNAca-Sp8	163.357	17.0799	10.4555
90	GalNAca1-3(Fuca1-2)Galb-Sp18	161.407	296.658	183.795
196	Glca1-4Glca-Sp8	158.224	102.06	64.5035
63	Fuca1-2Galb1-3GalNAcb1-4(Neu5Aca2-3)Galb1-4Glcb-Sp0	157.997	69.6394	44.0763
73	Fuca1-2Galb1-4GlcNAcb1-3Galb1-4GlcNAcb-Sp0	157.171	9.16763	5.83289
237	Neu5Aca2-3GalNAcb1-4GlcNAcb-Sp0	152.906	91.9183	60.1142
67	Fuca1-2Galb1-3GlcNAcb-Sp0	152.741	110.622	72.424
459	Neu5Aca2-3Galb1-4GlcNAcb1-2Mana1-6(GlcNAcb1-4)(Neu5Aca2-3Galb1-4GlcNAcb1-2Mana1-3)Manb1-4GlcNAcb1-4GlcNAcb-Sp21	152.385	71.9886	47.2413
76	Fuca1-2Galb1-4GlcNAcb-Sp8	151.736	31.1015	20.4972
331	Neu5Aca2-3Galb1-3(Fuca1-4)GlcNAcb1-3Galb1-3(Fuca1-4)GlcNAcb-Sp0	149.074	274.618	184.216
74	Fuca1-2Galb1-4GlcNAcb1-3Galb1-4GlcNAcb1-3Galb1-4GlcNAcb-Sp0	144.174	68.4439	47.4732
562	GalNAcb1-3GlcNAcb-Sp0	142.131	117.792	82.8752
96	GalNAcb1-3Gala1-4Galb1-4GlcNAcb-Sp0	142.023	61.6979	43.4423
173	GlcNAca1-3Galb1-4GlcNAcb-Sp8	141.44	42.8767	30.3145
245	Neu5Aca2-3Galb-Sp8	141.148	43.6031	30.8918
475	GlcNAcb1-6(GlcNAcb1-2)Mana1-6(GlcNAcb1-2Mana1-3)Manb1-4GlcNAcb1-4(Fuca1-6)GlcNAcb-Sp24	136.92	77.8633	56.8677
148	Galb1-3GlcNAcb1-3Galb1-4Glcb-Sp10	135.978	43.8501	32.2479
171	Galb1-4Glcb-Sp0	131.771	52.7492	40.031
319	Galb1-4GlcNAcb1-2Mana1-6(Neu5Aca2-6Galb1-4GlcNAcb1-2Mana1-3)Manb1-4GlcNAcb1-4GlcNAcb-Sp12	131.256	268.53	204.584
78	Fuca1-2Galb-Sp8	129.425	37.1624	28.7135
551	Galb1-3GlcNAcb1-3Galb1-4GlcNAcb1-2Mana1-6(Galb1-3GlcNAcb1-3Galb1-4GlcNAcb1-2Mana1-3)Manb1-4GlcNAcb1-4GlcNAc-Sp25	128.153	11.4258	8.91578
157	Galb1-4GalNAca1-3(Fuca1-2)Galb1-4GlcNAcb-Sp8	127.968	39.3111	30.7193
530	GlcNAcb1-2 Mana1-6(GlcNAcb1-4)(GlcNAcb1-2Mana1-3)Manb1-4GlcNAcb1-4(Fuca1-6)GlcNAc-Sp21	126.258	181.64	143.864
521	Gala1-3Galb1-4GlcNAcb1-2Mana-Sp0	124.31	91.5415	73.6395
536	GalNAca1-3(Fuca1-2)Galb1-3GalNAcb1-3Gala1-4Galb1-4Glc-Sp21	122.607	65.4707	53.3987
193	GlcNAcb1-6GalNAca-Sp14	121.402	168.163	138.517
336	GalNAca1-3(Fuca1-2)Galb1-4GlcNAcb1-3Galb1-4GlcNAcb1-3Galb1-4GlcNAcb-Sp0	120.086	104.524	87.0414
99	GalNAcb1-4GlcNAcb-Sp8	118.005	30.762	26.0684
61	Fuca1-2Galb1-3GalNAca-Sp8	116.608	22.3422	19.16
283	Neu5Gca2-3Galb1-4GlcNAcb-Sp0	110.077	83.0827	75.4769
179	GlcNAcb1-3GalNAca-Sp8	101.451	374.627	369.27
379	GalNAcb1-4GlcNAcb1-2Mana1-6(GalNAcb1-4GlcNAcb1-2Mana1-3)Manb1-4GlcNAcb1-4GlcNAc-Sp12	97.6539	28.5273	29.2126
386	Galb1-3GlcNAcb1-3Galb1-4(Fuca1-3)GlcNAcb1-6(Galb1-3GlcNAcb1-3)Galb1-4Glc-Sp21	89.0006	43.0027	48.3173
40	(4S)Galb1-4GlcNAcb-Sp8	85.4671	100.137	117.164
408	GalNAcb1-3Gala1-6Galb1-4Glcb-Sp8	83.6626	21.2121	25.3543
292	Galb1-4(Fuca1-3)GlcNAcb1-3Galb1-3(Fuca1-4)GlcNAcb-Sp0	81.9164	239.436	292.293
60	Fuca1-2Galb1-3(Fuca1-4)GlcNAcb-Sp8	75.2577	57.7074	76.6797
29	(3S)Galb1-3GalNAca-Sp8	74.0984	161.205	217.556
166	Galb1-4GlcNAcb1-6(Galb1-3)GalNAca-Sp8	73.5555	155.783	211.79
421	GlcNAcb1-2(GlcNAcb1-6)Mana1-6(GlcNAcb1-2Mana1-3)Manb1-4GlcNAcb1-4GlcNAcb-Sp19	64.5902	58.5366	90.6276
53	GlcNAcb1-2Mana1-6(GlcNAcb1-2Mana1-3)Manb1-4GlcNAcb1-4GlcNAcb-Sp13	63.1707	88.0503	139.385
381	Galb1-3GalNAca1-3(Fuca1-2)Galb1-4GlcNAc-Sp0	63.111	47.5018	75.2672
538	Galb1-3GalNAcb1-3Gal-Sp21	62.1259	62.4335	100.495
169	Galb1-4GlcNAcb-Sp8	53.0733	37.1902	70.0733
147	Galb1-3GlcNAcb1-3Galb1-4GlcNAcb-Sp0	52.5558	21.9502	41.7654
183	GlcNAcb1-3Galb1-4GlcNAcb-Sp8	49.8631	22.5927	45.3094
338	GlcNAca1-4Galb1-4GlcNAcb1-3Galb1-4GlcNAcb1-3Galb1-4GlcNAcb-Sp0	46.7527	78.3553	167.595
185	GlcNAcb1-3Galb1-4Glcb-Sp0	43.6495	47.9113	109.764
220	Fuca1-2(6S)Galb1-4GlcNAcb-Sp0	39.8128	93.443	234.706
57	Neu5Aca2-6Galb1-4GlcNAcb1-2Mana1-6(Neu5Aca2-6Galb1-4GlcNAcb1-2Mana1-3)Manb1-4GlcNAcb1-4GlcNAcb-Sp24	38.9919	102.691	263.365
598	GlcNAcb1-3Galb1-4GlcNAcb1-3Galb1-4GlcNAcb1-3GalNAca-Sp14	35.1598	151.082	429.703
508	Galb1-4GlcNAcb1-6(Galb1-4GlcNAcb1-2)Mana1-6(GlcNAcb1-4)Galb1-4GlcNAcb1-4(Gal b1-4GlcNAcb1-2)Mana1-3)Manb1-4GlcNAcb1-4(Fuca1-6)GlcNAc-Sp21	32.5891	29.3761	90.1409
68	Fuca1-2Galb1-3GlcNAcb-Sp8	27.6718	266.173	961.892
134	GlcNAcb1-6(Galb1-3)GalNAca-Sp14	26.7861	44.4711	166.023
376	Neu5Aca2-3Galb1-4GlcNAcb1-3GalNAc-Sp14	26.4497	104.976	396.889
580	GlcNAcb1-3Galb1-4GlcNAcb1-3Galb1-4GlcNAcb1-3Galb1-4GlcNAcb1-3Galb1-4GlcNAcb1-2Mana1-6(GlcNAcb1-3Galb1-4GlcNAcb1-3Galb1-4GlcNAcb1-3Galb1-4GlcNAcb1-3Galb1-4GlcNAcb1-2Mana1-3)Manb1-4GlcNAcb1-4(Fuca1-6)GlcNAcb-Sp19	25.4744	13.3069	52.2362
433	GlcNAcb1-6(GlcNAcb1-2)Mana1-6(GlcNAcb1-4)(GlcNAcb1-2Mana1-3)Manb1-4GlcNAcb1-4GlcNAc-Sp21	20.3952	23.639	115.905
69	Fuca1-2Galb1-4(Fuca1-3)GlcNAcb1-3Galb1-4(Fuca1-3)GlcNAcb-Sp0	16.6427	97.0402	583.08
483	Neu5Aca2-3Galb1-4GlcNAcb1-2Mana1-6(Neu5Aca2-3Galb1-4GlcNAcb1-2Mana1-3)Manb1-4GlcNAcb1-4(Fuca1-6)GlcNAcb-Sp24	14.0897	66.5373	472.241
49	Neu5,9Ac2a2-6Galb1-4GlcNAcb-Sp8	13.5137	18.9127	139.952
593	GlcNAcb1-3Galb1-4GlcNAcb1-3GalNAca-Sp14	12.478	211.371	1693.95
564	GlcNAcb1-3Galb1-4GlcNAcb1-3Galb1-4GlcNAcb1-3Galb1-4GlcNAcb1-3Galb1-4GlcNAcb1-2Mana1-6(GlcNAcb1-3Galb1-4GlcNAcb1-3Galb1-4GlcNAcb1-3Galb1-4GlcNAcb1-3Galb1-4GlcNAcb1-2Mana1-3)Manb1-4GlcNAcb1-4GlcNAcb-Sp25	7.57978	54.1939	714.98
456	Neu5Aca2-6Galb1-4GlcNAcb1-6(Fuca1-2Galb1-3GlcNAcb1-3)Galb1-4Glc-Sp21	5.5223	199.325	3609.45
101	Gala1-3(Fuca1-2)Galb1-3GlcNAcb-Sp0	3.50795	83.7788	2388.26
290	Galb1-4(Fuca1-3)(6S)GlcNAcb-Sp0	2.29638	143.014	6227.81
191	GlcNAcb1-4GlcNAcb1-4GlcNAcb-Sp8	2.02305	446.112	22051.5
509	Galb1-3GlcNAca1-3Galb1-4GlcNAcb-Sp8	1.3258	22.7034	1712.43
343	GlcNAca1-4Galb1-4GlcNAcb1-3Galb1-4GlcNAcb-Sp0	-2.82005	45.2798	-1605.64
558	GlcNAcb1-3Galb1-4GlcNAcb1-6(GlcNAcb1-3Galb1-4GlcNAcb1-2)Mana1-6(GlcNAcb1-3Galb1-4GlcNAcb1-2Man a1-3)Manb1-4GlcNAcb1-4GlcNAc-Sp24	-4.32995	61.2985	-1415.69
219	(3S)Galb1-4(Fuca1-3)(6S)GlcNAcb-Sp8	-8.13363	16.0658	-197.523
263	Neu5Aca2-3Galb1-4Glcb-Sp0	-14.3211	87.4626	-610.723
266	Neu5Aca2-6GalNAcb1-4GlcNAcb-Sp0	-14.6962	35.3824	-240.758
87	GalNAca1-3(Fuca1-2)Galb1-4Glcb-Sp0	-18.7134	30.5086	-163.031
129	Galb1-3(Fuca1-4)GlcNAc-Sp8	-19.464	186.011	-955.665
38	(3S)Galb-Sp8	-19.6086	132.901	-677.768
174	GlcNAca1-6Galb1-4GlcNAcb-Sp8	-24.4949	93.3784	-381.215
373	GalNAca1-3(Fuca1-2)Galb1-3GlcNAcb1-2Mana1-6(GalNAca1-3(Fuca1-2)Galb1-3GlcNAcb1-2Mana1-3)Manb1-4GlcNAcb1-4GlcNAcb-Sp20	-27.4557	44.3916	-161.685
595	GlcNAcb1-3Galb1-4GlcNAcb1-6(GlcNAcb1-3Galb1-4GlcNAcb1-3)GalNAca-Sp14	-28.6168	86.8677	-303.555
609	GlcNAcb1-3Fuca-Sp21	-33.501	89.8221	-268.118
387	Galb1-4GlcNAcb1-6(Galb1-4GlcNAcb1-2)Mana1-6(Galb1-4GlcNAcb1-4(Galb1-4GlcNAcb1-2)Mana1-3)Manb1-4GlcNAcb1-4GlcNAcb-Sp21	-34.001	61.845	-181.892
89	GalNAca1-3(Fuca1-2)Galb-Sp8	-34.6166	51.0786	-147.555
383	Galb1-4(Fuca1-3)GlcNAcb1-6(Galb1-3GlcNAcb1-3)Galb1-4Glc-Sp21	-34.7851	253.083	-727.562
568	Galb1-4GlcNAcb1-3Galb1-4GlcNAcb1-3Galb1-4GlcNAcb1-3Galb1-4GlcNAcb1-3Galb1-4GlcNAcb1-3Galb1-4GlcNAcb1-2Mana1-6(Galb1-4GlcNAcb1-3Galb1-4GlcNAcb1-3Galb1-4GlcNAcb1-3Galb1-4GlcNAcb1-3Galb1-4GlcNAcb1-3Galb1-4GlcNAcb1-2Mana1-3)Manb1-4GlcNAcb1-4GlcNAcb-Sp25	-35.3402	49.1556	-139.093
224	Neu5Aca2-3Galb1-3GalNAca-Sp14	-37.6421	132.027	-350.741
210	Mana1-6(Mana1-2Mana1-3)Mana1-6(Mana1-2Mana1-3)Manb1-4GlcNAcb1-4GlcNAcb-Sp12	-39.8876	30.8498	-77.3419
265	Neu5Aca2-6GalNAca-Sp8	-41.5959	208.552	-501.376
415	GalNAca1-3GalNAcb1-3Gala1-4Galb1-4Glcb-Sp0	-43.1152	85.2401	-197.703
160	Galb1-4GlcNAcb1-3GalNAc-Sp14	-48.2427	48.0189	-99.5361
168	Galb1-4GlcNAcb-Sp0	-48.915	52.0043	-106.316
235	Neu5Aca2-6(Neu5Aca2-3)GalNAca-Sp8	-51.9139	124.06	-238.973
482	Neu5Aca2-6Galb1-4GlcNAcb1-2Mana1-6(Neu5Aca2-6Galb1-4GlcNAcb1-2Mana1-3)Manb1-4GlcNAcb1-4(Fuca1-6)GlcNAcb-Sp24	-57.6796	46.277	-80.231
161	Galb1-4GlcNAcb1-3Galb1-4(Fuca1-3)GlcNAcb1-3Galb1-4(Fuca1-3)GlcNAcb-Sp0	-62.5313	139.243	-222.677
1	Gala-Sp8	-66.6451	334.147	-501.383
429	Galb1-4GlcNAcb1-6(Fuca1-2Galb1-3GlcNAcb1-3)Galb1-4Glc-Sp21	-74.9867	123.041	-164.084
546	GlcNAcb1-3Galb1-4GlcNAcb1-3Galb1-4GlcNAcb1-2Mana1-6(GlcNAcb1-3Galb1-4GlcNAcb1-3Galb1-4GlcNAcb1-2Mana1-3)Manb1-4GlcNAcb1-4GlcNAcb-Sp25	-78.9028	141.053	-178.768
192	GlcNAcb1-6GalNAca-Sp8	-79.7213	318.576	-399.613
385	Galb1-4(Fuca1-3)GlcNAcb1-6(Fuca1-4(Fuca1-2Galb1-3)GlcNAcb1-3)Galb1-4Glc-Sp21	-79.8704	40.3899	-50.5693
397	GlcNAcb1-2Mana1-6(Galb1-4GlcNAcb1-2Mana1-3)Manb1-4GlcNAcb1-4GlcNAc-Sp12	-80.5472	75.874	-94.1983
242	Neu5Aca2-3Galb1-3(6S)GalNAca-Sp8	-96.0493	52.0167	-54.1563
355	(6S)GlcNAcb1-3Galb1-4GlcNAcb-Sp0	-96.2917	121.876	-126.569
176	GlcNAcb1-6(GlcNAcb1-3)GalNAca-Sp8	-105.737	116.513	-110.191
165	Galb1-4GlcNAcb1-3Galb1-4Glcb-Sp8	-107.641	310.512	-288.469
92	GalNAca1-3Galb-Sp8	-108.336	294.817	-272.133
149	Galb1-3GlcNAcb-Sp0	-109.652	34.7117	-31.6563
302	Galb1-4GlcNAcb1-6(Galb1-4GlcNAcb1-3)Galb1-4GlcNAc-Sp0	-122.74	129.886	-105.822
332	Neu5Aca2-6Galb1-4GlcNAcb1-3Galb1-4GlcNAcb1-3Galb1-4GlcNAcb-Sp0	-127.488	214.377	-168.155
158	Galb1-4GalNAcb1-3(Fuca1-2)Galb1-4GlcNAcb-Sp8	-135.307	36.2509	-26.7915
293	Galb1-4GlcNAcb1-3Galb1-3GlcNAcb-Sp0	-139.83	50.3124	-35.9811
124	Gala1-6Glcb-Sp8	-140.315	157.11	-111.969
544	Fuca1-2Galb1-4GlcNAcb1-3Galb1-4GlcNAcb1-2Mana1-6(Fuca1-2Galb1-4GlcNAcb1-3Galb1-4GlcNAcb1-2Mana1-3)Manb1-4GlcNAcb1-4GlcNAcb-Sp24	-141.987	44.3688	-31.2485
535	GlcNAcb1-3Galb1-4GlcNAcb1-6(GlcNAcb1-3)Galb1-4GlcNAc-Sp0	-146.191	35.1442	-24.0399
91	GalNAca1-3GalNAcb-Sp8	-147.263	149.264	-101.359
151	Galb1-4(Fuca1-3)GlcNAcb-Sp0	-152.469	110.347	-72.3734
519	GalNAca1-3(Fuca1-2)Galb1-4GlcNAcb1-6GalNAc-Sp14	-154.183	61.6352	-39.9752
13	Glcb-Sp8	-156.845	110.249	-70.2915
410	Galb1-4GlcNAcb1-6(Neu5Aca2-6Galb1-3GlcNAcb1-3)Galb1-4Glc-Sp21	-161.563	37.8164	-23.4066
488	Galb1-3GlcNAcb1-6GalNAca-Sp14	-197.626	65.7284	-33.259
411	Galb1-3GalNAcb1-4(Neu5Aca2-8Neu5Aca2-3)Galb1-4Glcb-Sp0	-202.123	366.314	-181.233
254	Neu5Aca2-3Galb1-4(Fuca1-3)GlcNAcb-Sp0	-203.561	286.218	-140.605
261	Neu5Aca2-3Galb1-4GlcNAcb1-3Galb1-4GlcNAcb-Sp0	-206.034	74.5848	-36.2003
139	Galb1-3GalNAca-Sp8	-212.65	43.5211	-20.4661
187	GlcNAcb1-6(GlcNAcb1-4)GalNAca-Sp8	-218.899	88.4211	-40.3936
164	Galb1-4GlcNAcb1-3Galb1-4Glcb-Sp0	-226.568	463.247	-204.463
141	Galb1-3GalNAca-Sp16	-231.254	57.4985	-24.8638
288	Neu5Aca2-3Galb1-4GlcNAcb1-6(Galb1-3)GalNAca-Sp14	-243.091	142.254	-58.519
328	Neu5,9Ac2a2-3Galb1-4GlcNAcb-Sp0	-248.245	153.113	-61.6783
3	Mana-Sp8	-258.282	146.18	-56.5972
295	Neu5Aca2-3Galb1-4GlcNAcb1-3Galb1-3GlcNAcb-Sp0	-260.243	80.3734	-30.884
231	GalNAcb1-4(Neu5Aca2-3)Galb1-4GlcNAcb-Sp0	-264.145	61.4787	-23.2746
163	Galb1-4GlcNAcb1-3Galb1-4GlcNAcb-Sp0	-264.324	183.91	-69.5775
326	Neu5Aca2-3Galb1-4GlcNAcb1-2Mana1-6(Neu5Aca2-6Galb1-4GlcNAcb1-2Mana1-3)Manb1-4GlcNAcb1-4GlcNAcb-Sp12	-268.504	103.554	-38.5668
353	Galb1-4GlcNAcb1-2Mana1-6(Galb1-4GlcNAcb1-2Mana1-3)Manb1-4GlcNAcb1-4(Fuca1-6)GlcNAcb-Sp22	-269.493	170.236	-63.1688
259	Neu5Aca2-3Galb1-4GlcNAcb-Sp0	-270.025	60.4456	-22.3852
121	Gala1-4Galb1-4GlcNAcb-Sp8	-274.973	155.569	-56.5763
556	Neu5Gca2-8Neu5Gca2-6Galb1-4GlcNAc-Sp0	-275.175	112.228	-40.7842
548	Galb1-4GlcNAcb1-3Galb1-4GlcNAcb1-3Galb1-4GlcNAcb1-2Mana1-6(Galb1-4GlcNAcb1-3Galb1-4GlcNAcb1-3Galb1-4GlcNAcb1-2Mana1-3)Manb1-4GlcNAcb1-4GlcNAcb-Sp24	-276.793	77.6984	-28.0709
16	GlcNAcb-Sp0	-276.875	45.7567	-16.5261
479	Neu5Aca2-3Galb1-4GlcNAcb1-6GalNAca-Sp14	-283.542	129.455	-45.6562
304	Galb1-4GlcNAca1-6Galb1-4GlcNAcb-Sp0	-299.89	217.131	-72.4036
357	KDNa2-6Galb1-4GlcNAc-Sp0	-305.758	265.424	-86.8083
374	Gala1-3(Fuca1-2)Galb1-3GlcNAcb1-2Mana1-6(Gala1-3(Fuca1-2)Galb1-3GlcNAcb1-2Mana1-3)Manb1-4GlcNAcb1-4GlcNAcb-Sp20	-315.519	182.434	-57.8203
532	Galb1-4GlcNAcb1-2 Mana1-6(Galb1-4GlcNAcb1-4)(Galb1-4GlcNAcb1-2Mana1-3)Manb1-4GlcNAcb1-4(Fuca1-6)GlcNAc-Sp21	-325.125	321.489	-98.8817
507	GlcNAcb1-6(GlcNAcb1-2)Mana1-6(GlcNAcb1-4)(GlcNAcb1-4(GlcNAcb1-2)Mana1-3)Manb1-4GlcNAcb1-4(Fuca1-6)GlcNAc-Sp21	-328.138	223.295	-68.0493
531	Galb1-4GlcNAcb1-2 Mana1-6(GlcNAcb1-4)(Galb1-4GlcNAcb1-2Mana1-3)Manb1-4GlcNAcb1-4(Fuca1-6)GlcNAc-Sp21	-334.127	478.344	-143.162
30	(3S)Galb1-3GlcNAcb-Sp0	-335.775	136.445	-40.6357
72	Fuca1-2Galb1-4(Fuca1-3)GlcNAcb-Sp8	-346.716	162.532	-46.8776
542	Galb1-4GlcNAcb1-3Galb1-4GlcNAcb1-2Mana1-6(Galb1-4GlcNAcb1-3Galb1-4GlcNAcb1-2Mana1-3)Manb1-4GlcNAcb1-4GlcNAcb-Sp24	-351.887	89.3108	-25.3806
522	Gala1-3(Fuca1-2)Galb1-4GlcNAcb1-2Mana-Sp0	-352.937	120.753	-34.2137
318	Neu5Aca2-6Galb1-4GlcNAcb1-2Mana1-6(Neu5Aca2-3Galb1-4GlcNAcb1-2Mana1-3)Manb1-4GlcNAcb1-4GlcNAcb-Sp12	-356.78	44.3157	-12.421
559	Galb1-4GlcNAcb1-3Galb1-4GlcNAcb1-6(Galb1-4GlcNAcb1-3Galb1-4GlcNAcb1-2)Mana1-6(Galb1-4GlcNAcb1-3Galb1-4GlcNAcb1-2Mana1-3)Mana1-4GlcNAcb1-4GlcNAc-Sp24	-364.213	237.285	-65.1503
56	Neu5Aca2-6Galb1-4GlcNAcb1-2Mana1-6(Neu5Aca2-6Galb1-4GlcNAcb1-2Man-a1-3)Manb1-4GlcNAcb1-4GlcNAcb-Sp21	-377.979	314.579	-83.2266
256	Neu5Aca2-3Galb1-4(Fuca1-3)GlcNAcb1-3Galb-Sp8	-393.581	28.4675	-7.23295
554	Neu5Gca2-8Neu5Aca2-3Galb1-4GlcNAc-Sp0	-395.745	81.1014	-20.4933
277	Galb1-3(Fuca1-4)GlcNAcb1-3Galb1-3(Fuca1-4)GlcNAcb-Sp0	-409.373	102.586	-25.0593
430	Fuca1-3GlcNAcb1-6(Galb1-4GlcNAcb1-3)Galb1-4Glc-Sp21	-422.409	166.815	-39.4913
135	Neu5Aca2-6(Galb1-3)GalNAca-Sp8	-432.832	120.682	-27.8818
162	Galb1-4GlcNAcb1-3Galb1-4GlcNAcb1-3Galb1-4GlcNAcb-Sp0	-434.852	36.7472	-8.45051
190	GlcNAcb1-4GlcNAcb1-4GlcNAcb1-4GlcNAcb1-4GlcNAcb1-Sp8	-436.358	70.7458	-16.2128
137	Neu5Acb2-6(Galb1-3)GalNAca-Sp8	-442.231	232.896	-52.664
543	Neu5Gca2-3Galb1-4GlcNAcb1-3Galb1-4GlcNAcb1-2Mana1-6(Neu5Gca2-3Galb1-4GlcNAcb1-3Galb1-4GlcNAcb1-2Mana1-3)Manb1-4GlcNAcb1-4GlcNAcb-Sp24	-444.813	214.608	-48.2469
303	GlcNAcb1-6(Galb1-4GlcNAcb1-3)Galb1-4GlcNAc-Sp0	-474.241	35.1777	-7.41768
111	Gala1-3GalNAca-Sp16	-476.179	112.744	-23.6767
142	Galb1-3GalNAcb-Sp8	-484.885	205.367	-42.3538
58	Fuca1-2Galb1-3GalNAcb1-3Gala-Sp9	-495.586	166.864	-33.6701
563	GalNAcb1-4GlcNAcb1-3GalNAcb1-4GlcNAcb-Sp0	-500.479	129.496	-25.8744
194	GlcNAcb1-6Galb1-4GlcNAcb-Sp8	-501.446	78.2459	-15.604
126	Galb1-3(Fuca1-4)GlcNAcb1-3Galb1-4(Fuca1-3)GlcNAcb-Sp0	-501.521	142.152	-28.3442
506	GalNAca1-3(Fuca1-2)Galb1-3GlcNAcb1-6GalNAca-Sp14	-523.347	41.2121	-7.87471
276	Neu5Aca2-8Neu5Aca2-3Galb1-4Glcb-Sp0	-547.507	96.981	-17.7132
112	Gala1-3GalNAcb-Sp8	-557.795	47.7162	-8.55443
520	Neu5Aca2-6Galb1-4GlcNAcb1-2Man-Sp0	-561.53	109.593	-19.5168
378	Neu5Aca2-3Galb1-4(Fuca1-3)GlcNAcb1-3GalNAca-Sp14	-570.248	85.1613	-14.9341
113	Gala1-3Galb1-4(Fuca1-3)GlcNAcb-Sp8	-574.656	143.71	-25.008
380	Galb1-3GalNAca1-3(Fuca1-2)Galb1-4Glc-Sp0	-586.623	103.161	-17.5856
85	GalNAca1-3(Fuca1-2)Galb1-4GlcNAcb-Sp0	-614.834	428.953	-69.7673
398	Galb1-4GlcNAcb1-2Mana1-6(GlcNAcb1-2Mana1-3)Manb1-4GlcNAcb1-4GlcNAc-Sp12	-619.888	71.7465	-11.5741
253	Neu5Aca2-3Galb1-4(Fuca1-3)GlcNAcb1-3Galb1-4(Fuca1-3)GlcNAcb1-3Galb1-4(Fuca1-3)GlcNAcb-Sp0	-626.94	113.057	-18.0331
561	GlcNAcb1-3Galb1-4GlcNAcb1-6(GlcNAcb1-3Galb1-3)GalNAca-Sp14	-629.852	140.078	-22.2399
493	Galb1-4(Fuca1-3)GlcNAcb1-6(Neu5Aca2-6(Neu5Aca2-3Galb1-3)GlcNAcb1-3)Galb1-4Glc-Sp21	-687.845	68.3774	-9.94081
409	Gala1-3(Fuca1-2)Galb1-4(Fuca1-3)Glcb-Sp21	-694.286	60.0966	-8.65588
98	GalNAcb1-4GlcNAcb-Sp0	-723.399	55.5349	-7.67693
552	Neu5Gca2-8Neu5Gca2-3Galb1-4GlcNAc-Sp0	-733.036	58.5683	-7.98983
539	GlcNAcb1-3Galb1-4GlcNAcb1-2Mana1-6(GlcNAcb1-3Galb1-4GlcNAcb1-2Mana1-3)Manb1-4GlcNAcb1-4GlcNAcb-Sp12	-799.85	119.832	-14.9818
144	Galb1-3GalNAcb1-4(Neu5Aca2-3)Galb1-4Glcb-Sp0	-812.354	85.283	-10.4983
330	Neu5Aca2-6Galb1-4GlcNAcb1-3Galb1-3GlcNAcb-Sp0	-873.67	459.451	-52.5885
167	Galb1-4GlcNAcb1-6(Galb1-3)GalNAc-Sp14	-935.352	72.1909	-7.71805
279	Neu5Acb2-6Galb1-4GlcNAcb-Sp8	-943.526	180.001	-19.0775
382	Galb1-3GlcNAcb1-3Galb1-4GlcNAcb1-6(Galb1-3GlcNAcb1-3)Galb1-4Glcb-Sp0	-1093.63	403.108	-36.8597
